# Supplementary material for: Homozygous MTAP deletion in primary human glioblastoma is not associated with elevation of methylthioadenosine
Source: Nat Commun. 2021 Jul 9;12:4228. doi: 10.1038/s41467-021-24240-3 (PMC8270912; doi:10.1038/s41467-021-24240-3)
Supplement: Supplementary file 4 — Source data [file 41467_2021_24240_MOESM4_ESM.xlsx]

## Sheet: Figure 1D and 1E
	NB1	NB1	NB1	D423	D423	D423	SW1088	Sw1088	Sw1088	Gli56	Gli56	Gli56	U87	U87	U87
MTA (Conditioned media)	404282	510086	722143	403334	403871	514088	191635625	142025900	152608410	72628313	45368002	42564881	254894479	138885005	186084713
MTA (cell pellet)	9486392	16097817	21180152	11712989	11612656	8.69911e+06	41811238	38056626	39015771	6992765	6995617	5186458	23726652	22777395	23597564

## Sheet: Figure 1F and 1G
		cell pellet																												Conditioned media
	MTAP status	MTAP-deleted					MTAP-deleted					MTAP-intact				MTAP-intact				MTAP-intact					MTAP-intact					MTAP-deleted					MTAP-deleted					MTAP-intact				MTAP-intact				MTAP-intact
	Time (hr)	72	96	120	168	240	72	96	120	168	240	24	120	144	192	24	120	144	192	24	48	72	144	168	24	48	72	144	168	72	96	120	168	240	72	96	120	168	240	24	120	144	192	24	120	144	192	24	48
	MTA	3038914	7968280	6204357	8170296	16098341	18061115	30686920	55005791	34632315	92273866	6629523	5531737	3169036	3374653	10371889	7451966	4503402	4249820	3955187	11551583	12683976	2779460	4137769	9705637	6216652	11200877	17722937	8302505	67374216	106748666	136952400	214969062	292708230	168179220	248927979	317263025	393416669	418992824	347552	172980	135052	137648	703324	95849	225358	215266	522483	450959
	SAM	782323	764365	706557	935779	748044	1267001	1107555	1789767	1908755	1540977	780955	612361	1150181	1472588	1723502	969374	1641018	2321730	856001	1625879	1646339	825535	1461536	1661933	2258640	1299888	2467595	2874607														11917	6738	6736		11917
[truncated: 8 more columns]

## Sheet: Figure 1H
cell lines cultured in DMEM	U87			SW1088			HT1080			SKMEL5			U87-MTAP			D423
nmoles of MTA in cell pellet	0.066	0.082	0.0996	0.102	0.0846	0.049	0.134	0.128	0.164	0.159	0.142	0.146	0.0101	0.0138	0.0112	0.021	0.0206	0.0258
nmoles of MTA in media	19.7	18	15.8	22.8	23.9	24.9	22.8	25.8	27.5	30.3	36.3	28.1	0.0141	0.00456	0.00362	0.00654	0.00462	0.00531

## Sheet: Figure 2
		MTAP-intact										MTAP-deleted
		HF2869	HF2869	HF2990	HF2548	HF2898	HF3050	HF3041	HF3186			HF3245	HF2934	HF2919	HF3058	HF3205	HF3081	HF3174	HF2829	HF2959
	MTA	1631515	1514251	8276443	4642059	6716858	2257933	3983381	6532325			3453761	5969323	8920829	8544940	9477753	3106009	9130389	4147705	3079902
	MTA/SAM	39.1516	5.9076	33.2186	55.1454	45.8951	17.5472	42.0504	26.3507			57.6478	29.5867	43.2176	27.8845	76.3631	57.5036	31.0074	41.4143	23.4079
	MTA/Sum	0.00337	0.002272	0.00904	0.005708	0.005785	0.002863	0.006336	0.00723			0.005091	0.006774	0.010319	0.009477	0.009782	0.004742	0.009619	0.005895	0.004938
	2-hydroxyglutarate	338954	429845	637524	505784	647798	445734	289415	408805			283729	424403	478101	541853	920394	15520856	14076391	472557	333582

## Sheet: Figure 4C and Supplementary 19D
	macrophage_ct_1	macrophage_ct_2	macrophage_ct_3	macrophage_D3_1	macrophage_D3_2	macrophage_D3_3		D423-Ct-1	D423-Ct-2	D423-Ct-3	D423_D3_1	D423_D3_2	D423_D3_3
MTA-M0	1	1	1	0.343185	0.312682	0.396486		1	0.998645	0.998339	0.093	0.0931	0.0960787
MTA-M3	0	0	0	0.656815	0.687318	0.603514		0	0.00135533	0.00166057	0.906936	0.906968	0.904079
Methionine_M0	0.998525	0.993855	0.998755	0.875435	0.875868	0.867484		0.997	0.993	0.997	0.8	0.796	0.789
Methionine_M3	0.00147516	0.00614527	0.00124459	0.124565	0.124132	0.132516		0.0028679	0.00671178	0.00328661	0.200361	0.20389	0.210594
SAM-M0	0.985435	1	0.999726	0.91045	0.897875	0.999074		0.999587	0.999787	0.999709	0.838061	0.832147	0.831176
SAM-M3	0.0145646	0	0.00027405	0.0895505	0.102125	0.00092598		0.000413229	0.00021326	0.00029104	0.161939	0.167853	0.168824

## Sheet: Supplementary S5
	MTAP-deleted															MTAP-intact
	347447-2		650338-3		882139-2		842734-3		503710-2		506330-2		988948-4	1016722-5c	997730-5	498829-10		325225-3		910068-11		121306-1		526779-10		872334-2		882732-2		883502-2		902391-2		982028-5	989518-6	996898-5	1053272-5	1097915-6B
MTA	15598887	29307746	39490236	50131120	47621184	36808108	5463062	13930818	5421350	12468079	25320044	34154268	16305384	35072272	10657728	25320044	22493480	18581552	25144514	280325	342497	12417702	9879115	10752640	14185278	26800338	46239888	29066880	27007148	14964323	15115731	10919243	25495572	16667851	51432388	12036397	77422616	22050380
MTA/Sum	0.000265	0.000441	0.000546	0.000648	0.000601	0.000463	0.000113	0.000261	0.000106	0.000205	0.00039	0.000485	0.000317	0.000504	0.000201	0.000357	0.000318	0.000261	0.000382	1.2e-05	1.8e-05	0.000201	0.000148	0.000159	0.000206	0.000393	0.000616	0.00066	0.000558	0.000269	0.00022	0.000223	0.000472	0.000239	0.00061	0.000217	0.000983	0.000413
MTA/SAM	2.33284	2.29196	2.50637	2.86397	1.54991	2.03063	4.21692	2.87682	2.77701	3.11092	2.39317	2.07221	2.13688	3.2195	5.74585	3.29419	3.99438	1.61674	2.94946			1.96128	1.96598	3.32754	3.27715	3.4181	3.18488	4.7318	4.03896	2.60697	2.47875	4.35331	3.97461	1.77463	3.97023	4.76293	2.196	2.80665

## Sheet: Supplementary Figure S10D
cell lines cultured in Plasmax	U87			SW1088			HT1080			SKMEL5			U87-MTAP			D423
nmoles of mta in cell pellet	0.0412	0.0522	0.0404	0.059	0.0478	0.0676	0.0978	0.0486	0.0672	0.068	0.0516	0.0474	0.00798	0.01154	0.013	0.00744	0.00994	0.01172
nmoles of mta in media	11.835	11.31	12.105	22.2	20.4	22.2	23.25	24.15	24.45	24	23.55		0.012225	0.014715	0.01365	0.00825	0.00819	0.006525

## Sheet: Supplementary Figure S10C
cell line	U87						SW1088						HT1088						SKMEL5						U87-MTAP						D423
culture medium	DMEM			Plasmax			DMEM			Plasmax			DMEM			Plasmax			DMEM			Plasmax			DMEM			Plasmax			DMEM			Plasmax
nano moles of MTA in media	19.7	18	15.8	11.8	11.3	12.1	22.8	23.9	24.9	22.2	20.4	22.2	22.8	25.8	27.5	23.3	24.2	24.5	30.3	36.3	28.1	24	23.6		0.0141	0.00456	0.00362	0.0122	0.0147	0.0137	0.00654	0.00462	0.00531	0.00825	0.00819	0.00653
nanomoles of MTA / 10^6 cells	2.94	2.69	2.35	2.63	2.51	2.69	6.23	6.52	6.8	10.3	9.47	10.3	4.36	4.93	5.25	4.61	4.79	4.85	4.05	4.85	3.75	4.52	4.44		0.00392	0.00127	0.00101	0.00435	0.00524	0.00486	0.0027	0.00191	0.0022	0.00514	0.0051	0.00407

## Sheet: Supplementary Figure S10B
cell line	U87						SW1088						HT1088						SKMEL5						U87-MTAP						D423
culture medium	DMEM			Plasmax			DMEM			Plasmax			DMEM			Plasmax			DMEM			Plasmax			DMEM			Plasmax			DMEM			Plasmax
nanomoles of MTA in cell pellet	0.066	0.082	0.0996	0.0412	0.0522	0.0404	0.102	0.0846	0.049	0.059	0.0478	0.0676	0.134	0.128	0.164	0.0978	0.0486	0.0672	0.159	0.142	0.146	0.068	0.0516	0.0474	0.0101	0.0138	0.0112	0.00798	0.0115	0.013	0.021	0.0206	0.0258	0.00744	0.00994	0.0117
nanomoles of MTA in cell pellet/10^6 cell number*	0.00987	0.0123	0.0149	0.00914	0.0116	0.00896	0.028	0.0231	0.0134	0.0274	0.0222	0.0314	0.0256	0.0245	0.0313	0.0194	0.00964	0.0133	0.0213	0.0189	0.0195	0.0128	0.00972	0.00893	0.00283	0.00384	0.00313	0.00284	0.00411	0.00463	0.00868	0.00852	0.0107	0.00464	0.00619	0.0073

## Sheet: Figure 1C and Supplementary S3 
Western blot raw scans for Figure 1
Western blot raw scans for Supplementary Figure S3

[truncated: 3 more sheets: Figure 4F, Figure 2G, Supplementary Figures S5,S8,S10]
